# Supplementary material for: Classification Model for Epileptic Seizure Using Simple Postictal Laboratory Indices
Source: J Clin Med. 2023 Jun 13;12(12):4031. doi: 10.3390/jcm12124031 (PMC10298879; doi:10.3390/jcm12124031)
Supplement: Supplementary file 1 [file jcm-12-04031-s001.zip]

Archive with 1 entries (1 files):
- jcm-2403061-supplementary.pdf
